# Supplementary material for: Effects of Elevated Temperature on the Susceptibility of Capsicum Plants to Capsicum Chlorosis Virus Infection
Source: Pathogens. 2022 Feb 2;11(2):200. doi: 10.3390/pathogens11020200 (PMC8879237; doi:10.3390/pathogens11020200)
Supplement: Supplementary file 1 [file pathogens-11-00200-s001.zip]

Archive with 5 entries (4 files):
- supplementary/
- supplementary/Fig.S3.png
- supplementary/Figure.S1.png
- supplementary/Figure.S2.png
- supplementary/Legends for supplementary figures_vi3-RD.docx
